# Supplementary material for: The Influence of the Hydroxyl Type on Crosslinking Process in Cyclodextrin Based Polyurethane Networks
Source: Gels. 2022 Jun 2;8(6):348. doi: 10.3390/gels8060348 (PMC9222673; doi:10.3390/gels8060348)
Supplement: Supplementary file 1 [file gels-08-00348-s001.zip]

Archive with 1 entries (1 files):
- gels-1741442-supplementary.pdf
